# Supplementary material for: Harmonizing Identities: A Scoping Review on Voice and Communication Supports and Challenges for Autistic Trans and Gender Diverse Individuals
Source: J Autism Dev Disord. 2025 Mar 3;56(8):3114–28. doi: 10.1007/s10803-025-06768-1 (PMC13391743; doi:10.1007/s10803-025-06768-1)
Supplement: Supplementary file 1 — Supplementary file1 (XLSX 18 KB) [file 10803_2025_6768_MOESM1_ESM.xlsx]

## Sheet: Sheet1
Reference	Source type/study design	Location of the participants	Participant Population description	Participant Age range	Total number of participants
Adler, R. K., Hirsch, S., & Pickering, J. (Eds.). (2018). Voice and communication therapy for the transgender/gender diverse client: A comprehensive clinical guide. Plural Publishing	Other: Book	N/A	N/A	N/A	N/A
Bouzy, J., Brunelle, J., Cohen, D., & Condat, A. (2023). Transidentities and autism spectrum disorder: A systematic review. Psychiatry Research, 323, 115176. https://doi.org/10.1016/j.psychres.2023.115176	Systematic review	N/A	N/A	N/A	N/A
Bruce, H., Munday, K., & Kapp, S. K. (2023). Exploring the experiences of autistic transgender and non-binary adults in seeking gender identity health care. Autism in Adulthood: Challenges and Management, 5(2), 191–203. https://doi.org/10.1089/aut.2023.0003	Qualitative research	Other: Australia, Canada, Germany, Netherlands, Norway, United Kingdom, United States	Transgender or non-binary people who are autistic (self-diagnosed or formally diagnosed) with first hand experiences of accessing, or trying to access gender identity health care (GIH).	18 - 46	Total (N=17)
Coburn, K. L. (2021). Spoken narratives by autistic adults of under-represented genders (Doctoral dissertation). The Pennsylvania State University. Retrieved from https://etda.libraries.psu.edu/catalog/20718klc92	Case-control study	United States	Autistic adults of various genders (woman/female, transgender, non-binary, autigender)	20-57	Cis women (n=6) Trans women (n=1) Nonbinary (n=4) Autigender (n=1) Transgender (4) Cis men (n=5) Total (N=20)
Coburn, K. L., & Williams, D. L. (2023). Quantitative analysis of narrative discourse by autistic adults of underrepresented genders. Autism in Adulthood, 5(2), 154-164. https://doi.org/10.1089/aut.2021.0080	Case-control study	Unknown	Autistic adults representing multiple genders (transgender people, gender-expansive people, and cisgender women).	20-57	Total (N=20)
Coburn, K. L., & Williams, D. L. (2023). Thematic analysis of personal narratives spoken by autistic adults of underrepresented genders. Perspectives of the ASHA Special Interest Groups, 8(6), 1265–1278. https://doi.org/10.1044/2023_PERSP-23-00095	Qualitative research	Unknown	Autistic adults representing multiple genders (transgender people, gender-expansive people, and cisgender women).	20-57	Cis women (n=6) Trans women (n=1) Nonbinary (n=5) Trans men (n=3) Cis men (n=5) Total (N=20)
Coleman, E., Radix, A. E., Bouman, W. P., Brown, G. R., de Vries, A. L. C., Deutsch, M. B., Ettner, R., Fraser, L., Goodman, M., Green, J., Hancock, A. B., Johnson, T. W., Karasic, D. H., Knudson, G. A., Leibowitz, S. F., Meyer-Bahlburg, H. F. L., Monstrey, S. J., Motmans, J., Nahata, L., Nieder, T. O., … Arcelus, J. (2022). Standards of care for the health of transgender and gender diverse peopl…	Other: Clinical Guidelines / Standards of Care	N/A	N/A	N/A	N/A
Cook, J., Crane, L., Hull, L., Bourne, L., & Mandy, W. (2022). Self-reported camouflaging behaviours used by autistic adults during everyday social interactions. Autism, 26(2), 406-421. https://doi.org/10.1177/13623613211026754	Qualitative research	United Kingdom	Autistic adults with a formal diagnosis of autism and an average/above average IQ.	24 - 63	Women (n= 8) Men (n=6) Agender/Gender neutral (n=3) Total (N= 17)
Cooper, K., Mandy, W., Russell, A., & Butler, C. (2023). Healthcare clinician perspectives on the intersection of autism and gender dysphoria. Autism, 27(1), 31-42. https://doi.org/10.1177/13623613221080315	Qualitative research	United Kingdom	Healthcare clinicians who have worked with autistic people who had experienced distress about gender incongruence.	Unknown	Medical doctor (inc. Psychiatry) (n=3) Nurse (n=2) Therapist (n=1) Social worker (n=1) Clinical psychologist (n=9) Total (N=16)
Genik, C. (2023). Establishing effective trans-autistic support. Retrieved from https://wrfn.info/userContent/documents/Assessing-Trans-Autistic-Support_GENIK.pdf	Other: Clinical guideline / Standards of care	N/A	N/A	N/A	N/A
Genovese, A. C., Singh, S. C., Casubhoy, I., & Hellings, J. A. (2023). Gender diverse autistic young adults: A mental health perspective. Archives of Sexual Behavior, 52(3), 1339-1343. https://doi.org/10.1007/s10508-022-02443-z	Other: Case series	Unknown	N/A	19 - 36	Total (N=4)
Goodall, E., Dargue, N., Hinze, E., Sulek, R., Varcin, K., Waddington, H., Whitehouse, A. J. O., Wicks, R., Allen, G., Best, J., Eapen, V. Evans, K., Hiremath, M, Foster, W., Lawson, W., Toby, S., & Trembath, D. (2023). National Guideline for the assessment and diagnosis of autism in Australia. Autism CRC	Other: Clinical guidelines / Standards of care	N/A	N/A	N/A	N/A
Gratton, F. V. (2019). Supporting transgender autistic youth and adults: A guide for professionals and families. Jessica Kingsley Publishers	Other: Book	N/A	N/A	N/A	N/A
Gratton, F. V., Strang, J. F., Song, M., Cooper, K., Kallitsounaki, A., Lai, M. C., Lawson, W., van der Miesen, A. I. R., & Wimms, H. E. (2023). The intersection of autism and transgender and nonbinary identities: Community and academic dialogue on research and advocacy. Autism in Adulthood, 5(2), 112–124. https://doi.org/10.1089/aut.2023.0042	Other: Discussion paper	N/A	N/A	N/A	N/A
Hillier, A., Gallop, N., Mendes, E., Tellez, D., Buckingham, A., Nizami, A., & OToole, D. (2019). LGBTQ+ and autism spectrum disorder: Experiences and challenges. International Journal of Transgender Health, 21(1), 98-110. https://doi.org/10.1080/15532739.2019.1594484	Qualitative research	United States	Children and adolescents with features of gender dysphoria.	20-38	Bisexual and pansexual, transgender male (n=1) Asexual and panromantic, agender/non-binary person (n=1) Bisexual and gray asexual, agender person (n=1) Total (N=4)
Jacobs, L. A., Rachlin, K., Erickson-Schroth, L., & Janssen, A. (2014). Gender dysphoria and co-occurring autism spectrum disorders: Review, case examples, and treatment considerations. LGBT Health, 1(4), 277-282. https://doi.org/10.1089/lgbt.2013.0045	Other: Cross-sectional study	United Kingdom	Children and adolescents with features of gender dysphoria referred to a Gender Identity Development Service (GIDS).	5 - 17	Total (N=218)
Jacobs, L. A., Rachlin, K., Erickson-Schroth, L., & Janssen, A. (2014). Gender Dysphoria and Co-Occurring Autism Spectrum Disorders: Review, Case Examples, and Treatment Considerations. LGBT health, 1(4), 277-282. https://doi.org/10.1089/lgbt.2013.0045	Other: Case study / case report	United States	Two individuals who fulfill the diagnostic criteria for GD/GID and ASDs.	18 - 29	Chinese-American Immigrant woman assigned male at birth (n=1) Caucasian person assigned male at birth (n=1) Total (N=2)
Jones, R. M., Wheelwright, S., Farrell, K., Martin, E., Green, R., Di Ceglie, D., & Baron-Cohen, S. (2012). Brief report: female-to-male transsexual people and autistic traits. Journal of Autism and Developmental Disorders, 42(2), 301-306. https://doi.org/10.1007/s10803-011-1227-8	Case-control study	United Kingdom	Transmen (female-to-male transsexuals) and transwomen (male-to-female transsexuals).	19 - 52.7 (transmen) 16 -75 (transwomen) 18.1 -60.0 (males and females) 17.6 - 71.1 (individuals with Asperger's Syndrome)	Transmen (female-to-male transsexual people) (n = 61) Transwomen (male-to-female transsexual people) (n = 198) Typical males (n = 76) Typical females (n = 98) Individuals with Asperger Syndrome (AS) (n = 125) Total (N= 558)
Kuvalanka, K. A., Mahan, D. J., McGuire, J. K., & Hoffman, T. K. (2018). Perspectives of mothers of transgender and gender-nonconforming children with Autism Spectrum Disorder. Journal of Homosexuality, 65(9), 1167-1189. https://doi.org/10.1080/00918369.2017.1406221	Qualitative research	United States	White biological mothers of trans and gender non-conforming (TGNC) children with an Autistic Spectrum Disorder (ASD) diagnosis.	35 - 53	Total (N=3)
Landa, S. (2019, April 12). Autistic traits in young people presenting to the Gender Identity Development Service: Prevalence and trajectories over time [Conference presentation abstract]. In 3rd Biennial EPATH Conference: Inside Matters. On Law, Ethics and Religion	Cohort study	United Kingdom	Young people referred to a Gender Identity Development Service with autistic traits.	Unknown	Unknown
Leef, J. H., Brian, J., VanderLaan, D. P., Wood, H., Scott, K., Lai, M.-C., Bradley, S. J., & Zucker, K. J. (2019). Traits of autism spectrum disorder in school-aged children with gender dysphoria: A comparison to clinical controls. Clinical Practice in Pediatric Psychology, 7(4), 383–395. https://doi.org/10.1037/cpp0000303	Case-control study	Canada	Children referred for GD or for other clinical concerns	4.08-12.9 (Gender dysphoria; GD group) 6.49-12.9 (Clinical comparison; CC group)	Birth-assigned boys (n=45) Birth-assigned girls (n=16) Total GD group (n=61) Boys (n=28) Girls (n=12) Total CC group (n=40) Total (N=101)
Lehmann, K., & Leavey, G. (2017). Individuals with gender dysphoria and autism: barriers to good clinical practice. Journal of Psychiatric and Mental Health Nursing, 24(2-3), 171-177. https://doi.org/10.1111/jpm.12351	Other: Discussion paper	N/A	N/A	N/A	N/A
McQuaid, G. A., Lee, N. R., & Wallace, G. L. (2022). Camouflaging in autism spectrum disorder: Examining the roles of sex, gender identity, and diagnostic timing. Autism, 26(2), 552-559. https://doi.org/10.1177/13623613211042131	Correlational /Predictive study	United States	Autistic adults with a formal diagnosis.	18-49	Total (N= 595)
Mo, K., Anagnostou, E., Lerch, J. P., Taylor, M. J., VanderLaan, D. P., Szatmari, P., Crosbie, J., Nicolson, R., Georgiadis, S., Kelley, E., Ayub, M., Brian, J., Lai, M. C., & Palmert, M. R. (2024). Gender diversity is correlated with dimensional neurodivergent traits but not categorical neurodevelopmental diagnoses in children. Journal of Child Psychology and Psychiatry, 65(9), 1223–1236. https:…	Correlational /Predictive study	Canada	Children enrolled in the Province of Ontario Neurodevelopmental (POND) Network who were either neurotypical or diagnosed with Autism, ADHD or both Autism and ADHD.	4-12	Autism (n=104) ADHD (n=104) Autism and ADHD (n=17) Neurotypical (n=66) Total (N=291)
Nobili, A., Glazebrook, C., Baron-Cohen, S., Bouman, W. P., Smith, P., Glidden, D., & Arcelus, J. (2017). Autistic Spectrum Disorders in a transgender population attending transgender health services: A comparative study between a large group of transgender and cisgender people [Conference presentation abstract]. 2nd EPATH Conference. Contemporary Trans Health in Europe: Focus on Challenges and I…	Case-control study	United Kingdom	Transgender and cisgender individuals.	Unknown	Transgender group (n = 660) Cisgender group (n = 656) Total (N = 1312).
Oliphant, J., Veale, J., Macdonald, J., Carroll, R., Johnson, R., Harte, M., Stephenson, C., Bullock, J., Cole, D., & Manning, P. (2018). Guidelines for gender affirming healthcare for gender diverse and transgender children, young people and adults in Aotearoa, New Zealand. The New Zealand Medical Journal, 131(1487), 86-96	Other: Clinical guideline / Standards of care	N/A	N/A	N/A	N/A
Peachey, M., & Crane, L. (2024). "I don't understand their sense of belonging": Exploring how nonbinary autistic adults experience gender. Autism in Adulthood. https://doi.org/10.1089/aut.2023.0071	Qualitative research	United Kingdom	Non-binary autistic people.	21 - 35	Total (N=5)
Reframing Autism. (n.d.). Position statement on autistic LGBTIQA+ identity. Retrieved from https://reframingautism.org.au/position-statement-on-autistic-lgbtiqa-identity	Other: Position statement	N/A	N/A	N/A	N/A
Rutter, T., Phelps, R., Greene, R., Moyer, D., Olsen, E., & Harmon, R. (2023, November 1-5). Social, cognitive, and emotional functioning among transgender youth evaluated for autism spectrum disorder [Conference presentation]. USPATH Scientific Symposium, Westminster, CO, United States	Other: Delphi study	United States	Transgender youth.	Unknown	Total (N=5)
Saunders, C. L., Berner, A., Lund, J., Mason, A. M., Oakes-Monger, T., Roberts, M., Smith, J., & Duschinsky, R. (2023). Demographic characteristics, long-term health conditions and healthcare experiences of 6333 trans and non-binary adults in England: nationally representative evidence from the 2021 GP Patient Survey. BMJ Open, 13(2), e068099. https://doi.org/10.1136/bmjopen-2022-068099	Other: Cross-sectional study	United Kingdom	Individuals registered with a GP in England including trans and non-binary people.	16-84	Trans and nonbinary adults (n= 6333) All other survey respondents (n=834358) Total (N=840691)
Schiltz, H. K., McVey, A. J., Dolan Wozniak, B., Haendel, A. D., Stanley, R., Arias, A., Gordon, N., & Van Hecke, A. V. (2021). The role of loneliness as a mediator between autism features and mental health among autistic young adults. Autism, 25(2), 545–555. https://doi.org/10.1177/1362361320967789	Correlational /Predictive study	United States	Undergraduate students from a mid-sized private university in the Midwest region of the United States.	18 - 22	Total (N= 174)
Skagerberg, E., Di Ceglie, D., & Carmichael, P. (2015). Brief report: Autistic features in children and adolescents with gender dysphoria. Journal of Autism and Developmental Disorders, 45(8), 2628-2632. https://doi.org/10.1007/s10803-015-2413-x	Correlational /Predictive study	United Kingdom	Young people presenting with gender dysphoria attending a Gender Identity Development Service (GIDS).	5-18	Unknown
Strang, J., Kenworthy, L., Knauss, M., Zeroth, J., Brandt, A., Morgan, C., Meagher, H., Song, A., & Anthony, L. (2020). A group of their own: A clinical support program for autistic/neurodiverse gender-diverse youth and their parents clinical guide. Gender and Autism Program, Children's National Hospital	Other: Clinical guideline / standards of care	N/A	N/A	N/A	N/A
Strang, J. F., Knauss, M., van der Miesen, A., McGuire, J. K., Kenworthy, L., Caplan, R., Freeman, A., Sadikova, E., Zaks, Z., Pervez, N., Balleur, A., Rowlands, D. W., Sibarium, E., Willing, L., McCool, M. A., Ehrbar, R. D., Wyss, S. E., Wimms, H., Tobing, J., Thomas, J., Anthony, L. G. (2021). A Clinical program for transgender and gender-diverse neurodiverse/autistic adolescents developed thro…	Other: Community-Based Participatory Research.	United States	Autistic/neurodiverse gender-diverse (A/ND-GD) youth, parents of A/ND-GD youth, A/ND-GD self-advocates, and expert clinical providers.	12 - 19 (youth participants) Unknown (parent participants, self-advocates, and expert clinical providers)	Autistic/neurodiverse gender-diverse (A/ND-GD) youth (n = 31) Parents of A/ND-GD youth (n = 46) A/ND-GD self-advocates (n = 10) Expert clinical providers (n = 10) Total (N = 97)
Strang, J. F., McClellan, L. S., Raaijmakers, D., Caplan, R., Klomp, S. E., Reutter, M., Lai, M. C., Song, M., Gratton, F. V., Dale, L. K., Schutte, A., de Vries, A. L. C., Gardiner, F., Edwards-Leeper, L., Minnaard, A. L., Eleveld, N. L., Corbin, E., Purkis, Y., Lawson, W., Kim, D. Y., … van der Miesen, A. I. R. (2023). The gender-diversity and autism questionnaire: A community-developed clinica…	Methodological study	Other: Australia, Canada, Neverlands, United Kingdom, United States	Autistic transgender experts and other experts with a mix of academic, community, and lived experience-based expertise.	25-60 (United States n=14) 29-68 (Australia, United Kingdom, Canada n=5) 21-58 (Netherlands n=6)	Autistic transgender experts (n=16) Other experts (n=9) Total (N=24)
Strang, J. F., Meagher, H., Kenworthy, L., de Vries, A. L. C., Menvielle, E., Leibowitz, S., Janssen, A., Cohen-Kettenis, P., Shumer, D. E., Edwards-Leeper, L., Pleak, R. R., Spack, N., Karasic, D. H., Schreier, H., Balleur, A., Tishelman, A., Ehrensaft, D., Rodnan, L., Kuschner, E. S., Mandel, F., & Anthony, L. G. (2018). Initial clinical guidelines for co-occurring autism spectrum disorder and …	Other: Clinical guidelines / standards of care	Unknown	Experts in cooccuring ASD and transgender youth.	Unknown	Total (N= 22)
Telfer, M. M., Tollit, M. A., Pace, C. C., & Pang, K. C. (2020). Australian Standards of care and treatment guidelines for trans and gender diverse children and adolescents. (Version 1.3). The Royal Children's Hospital	Other: Clinical guidelines / Standards of care	N/A	N/A	N/A	N/A
Tollit, M., Maloof, T., Hoq, M., Haebich, K., Pace, C., Munoz Rodriguez, Z., Sial, M., Payne, J., & Pang, K. (2022, September 18). A comparison of gender identity, gender expression and gender dysphoria in transgender young people with and without autistic traits [Conference presentation abstract]. In World Professional Association for Transgender Health (WPATH) 27th Scientific Symposium, Montrea…	Case-control study	Australia	Transgender young people with and without autistic traits.	Median age (14.5 years) reported only.	With ASD traits (n=242) Without ASD traits (n=290) Total (N=532)
Trembath, D., Varcin, K., Waddington, H., Sulek, R., Pillar, S., Allen, G., Annear, K., Eapen, V., Feary, J., Goodall, E., Pilbeam, T., Rose, F., Sadka, N., Silove, N., Whitehouse, A. (2022). National guideline for supporting the learning, participation, and wellbeing of autistic children and their families in Australia. Autism CRC	Other: Clinical guidelines / standard of care	N/A	N/A	N/A	N/A
Walsh, R., Begeer, S., & Krabbendam, L. (2017, April 7). Autistic gender identity differences - Resisting the social schema? [Conference presentation]. 2nd EPATH conference. Contemporary Trans Health in Europe: Focus on Challenges and Improvements, Belgrade, Serbia	Correlational /Predictive study	Unknown	Individuals with a formal diagnosis of Autism.	Adults (Unknown range)	Assigned female (n=351) Assigned male (n=324) Total (N=675)
